# Supplementary material for: Parallel Spinal Pathways for Transmitting Reflexive and Affective Dimensions of Nocifensive Behaviors Evoked by Selective Activation of the Mas-Related G Protein-Coupled Receptor D-Positive and Transient Receptor Potential Vanilloid 1-Positive Subsets of Nociceptors
Source: Front Cell Neurosci. 2022 May 24;16:910670. doi: 10.3389/fncel.2022.910670 (PMC9175034; doi:10.3389/fncel.2022.910670)
Supplement: Supplementary file 3 [file Table_1.xlsx]

## Sheet: Figure 1
Figure 1：Distinct expression profile of ChR2 in Mrgprd+ and TRPV1+ nociceptors
		Percent of population (%)
Figure 1A Mrgprd-ChR2 mice	n=3	92.3301	87.8475	6.07706	7.57589
		97.4405	87.2639	2.31443	3.70252
		99.8	86.1156	3.29485	4.88517
Figure 1D TRPV1-ChR2 mice	n=3	2.47934	4.83871	89.1892	90.8257
		7.22892	12	76.6667	86.7925
		7.86517	15.9091	95.6522	80

## Sheet: Figure 2
Figure 2: Characterization of cutaneous blue light-evoked nocifensive behaviors in naïve Mrgprd-ChR2 and TRPV1-ChR2 mice
	Mrgprd-ChR2 mice (n = 8)										TRPV1-ChR2 mice (n = 9)
Intensity (mW/mm2)	Reflexive number events per trial (2Hz)									Intensity (mW/mm2)	Reflexive number events per trial (2Hz)
1	0	0	0	1	0.333333	0	0	0		1	4.66667	3.66667	6	5.66667	6.66667	3.66667	8	7.33333	9
10	7.66667	3.33333	4.66667	5	0.666667	0	1	0.666667		10	5.33333	3.33333	5.66667	2.66667	8	4.33333	6.66667	5	7
20	11.3333	11	5.66667	7.66667	1.33333	4	3.66667	2.66667		20	6.33333	9	8	5.33333	6.66667	5.66667	5	7.33333	8.33333
	Reflexive number events per trial (5Hz)										Reflexive number events per trial (5Hz)
1	0.666667	0.666667	0	0.666667	0.333333	0.333333	0.333333	0.333333		1	4	5.66667	4.33333	5.66667	2.33333	4	5.33333	5	5.66667
10	7	5	6.33333	4.66667	5	2.33333	2	3.33333		10	2.66667	2.66667	6	3	3	3.66667	2.33333	4.33333	5.33333
20	7	6.66667	6.66667	6	6	5	3.33333	4.66667		20	5.66667	3	4.33333	3.66667	2.66667	2.66667	2	2.66667	3
	Reflexive number events per trial (10Hz)										Reflexive number events per trial (10Hz)
1	0.666667	0	0.333333	0	0	0	0	0		1	2.66667	4.33333	3.33333	4.33333	2.66667	5	6.66667	5.33333	4.33333
10	5	4	3.66667	4.66667	6	3.66667	2	4		10	3.66667	2.66667	2.66667	1	2.66667	4	1.33333	3.66667	1.33333
20	4.66667	5	4.66667	4.66667	7	5.33333	5	3.66667		20	1.66667	1.33333	1.66667	1.33333	2.66667	1.66667	2.33333	2.33333	3
	Affective number events per trial (2Hz)										Affective number events per trial (2Hz)
1	0	0.333333	0	0	0	0	0	0		1	1	0.333333	0.666667	1.33333	0.666667	0.333333	0.333333	0	0.333333
10	0	0	0	0	0	0	0	0		10	4.33333	5.33333	3	6.33333	5.33333	5	4.66667	4	3
20	0	0	0	0	0	0.333333	0	0		20	9.66667	6.33333	6	5.33333	5.66667	4.66667	8	3.33333	4
	Affective number events per trial (5Hz)										Affective number events per trial (5Hz)
1	0	0	0	0	0	0	0	0		1	1.33333	1.33333	0.333333	0.333333	1	1	0	0.333333	0.333333
10	0	0	0.333333	0	0	0	0	0		10	5	6	1	7	5	5	5.33333	2.33333	4
20	0	0	0	0	0	0	0.333333	0		20	9.66667	11.6667	9.33333	6	5.66667	9	5.66667	8	7.66667
	Affective number events per trial (10Hz)										Affective number events per trial (10Hz)
1	0	0	0	0	0	0	0	0		1	1	3	2.33333	1.66667	2.66667	0.666667	2.33333	2.33333	0.666667
10	0	0	0	0	0	0	0	0		10	4	6.66667	5	4.66667	3.33333	3.66667	7.66667	3.33333	5.66667
20	1.66667	0	1	0.333333	0	0	0	0.666667		20	9	10.3333	8	6.33333	5.66667	5.66667	4.66667	4	4.33333

## Sheet: Figure 3
Figure 3: Blue light-induced RTPA and CPA in naïve Mrgprd-ChR2 and TRPV1-ChR2 mice
Figure 3B																Figure 3C
	Holm-Šídák's multiple comparisons test	Mean Diff.	Below threshold?	Summary	Adjusted P Value	A-?					RTPA	Time in preferred chamber (s)					Table Analyzed	aversion score		Aversion score	Mrgprd-ChR2	TRPV1-ChR2
	Pre vs. Stim	52.63	No	ns	0.4371	B	Stim				Mrgprd-ChR2 mice (n = 8)	Pre	Stim	Post
	Pre vs. Post	11.5	No	ns	0.7984	C	Post					307	326	319			Column B	TRPV1-ChR2			-12	260
												324	253	470			vs.	vs.			-146	349
	Test details	Mean 1	Mean 2	Mean Diff.	SE of diff.	n1	n2	t	DF			366	255	249			Column A	Mrgprd-ChR2			117	136
	Pre vs. Stim	379	326.4	52.63	44.46	8	8	1.184	21			346	300	348							-2	334
	Pre vs. Post	379	367.5	11.5	44.46	8	8	0.2587	21			500	328	296			Unpaired t test				204	310
												365	346	390			P value	<0.0001			-25	220
												515	500	565			P value summary	****			-50	246
												309	303	303			Significantly different (P < 0.05)?	Yes			6	180
																	One- or two-tailed P value?	Two-tailed				149
																	t, df	t=5.843, df=21				360
	Holm-Šídák's multiple comparisons test	Mean Diff.	Below threshold?	Summary	Adjusted P Value	A-?					RTPA	Time in preferred chamber (s)										100
	Pre vs. Stim	302.7	Yes	****	<0.0001	B	Stim				TRPV1-ChR2 mice (RTPA n = 15)	Pre	Stim	Post			How big is the difference?					201
	Pre vs. Post	256.1	Yes	****	<0.0001	C	Post					385	79	125			Mean of column A	11.5				300
												400	50	51			Mean of column B	256.1				400
	Test details	Mean 1	Mean 2	Mean Diff.	SE of diff.	n1	n2	t	DF			340	74	204			Difference between means (B - A) ± SEM	244.6 ± 41.87				297
	Pre vs. Stim	353.7	51.07	302.7	23.1	15	15	13.1	42			364	15	30			95% confidence interval	157.6 to 331.7
	Pre vs. Post	353.7	97.6	256.1	23.1	15	15	11.09	42			310	10	0			R squared (eta squared)	0.6191
												300	18	80
												305	35	59			F test to compare variances
												300	53	120			F, DFn, Dfd	1.393, 7, 14
												409	6	260			P value	0.5646
												360	10	0			P value summary	ns
												348	37	248			Significantly different (P < 0.05)?	No
												378	98	177
												330	47	30			Data analyzed
												400	210	0			Sample size, column A	8
												377	24	80			Sample size, column B	15
Figure 3E																Figure 3F
	Table Analyzed	Mrgprd-ChR2-CPA			RTPA	Time in preferred chamber (s)											Table Analyzed	aversion score		Aversion score	Mrgprd-ChR2	TRPV1-ChR2
					Mrgprd-ChR2 mice (n = 8)	pre	post
	Column B	post				316	373										Column B	TRPV1-ChR2			-57	106
	vs.	vs.				341	318										vs.	vs.			23	120
	Column A	pre				491	550										Column A	Mrgprd-ChR2			-59	213
						320	358														-38	87
	Paired t test					392	558										Unpaired t test				-166	79
	P value	0.3962				351	480										P value	0.006			-129	97
	P value summary	ns				386	436										P value summary	**			-50	22
	Significantly different (P < 0.05)?	No				405	209										Significantly different (P < 0.05)?	Yes			196	109
	One- or two-tailed P value?	Two-tailed															One- or two-tailed P value?	Two-tailed
	t, df	t=0.9036, df=7															t, df	t=3.230, df=14
	Number of pairs	8
																	How big is the difference?
	How big is the difference?																Mean of column A	-35
	Mean of differences (B - A)	35															Mean of column B	104.1
	SD of differences	109.6															Difference between means (B - A) ± SEM	139.1 ± 43.07
	SEM of differences	38.73															95% confidence interval	46.75 to 231.5
	95% confidence interval	-56.59 to 126.6															R squared (eta squared)	0.4271
	R squared (partial eta squared)	0.1045
																	F test to compare variances
	How effective was the pairing?																F, DFn, Dfd	4.232, 7, 7
	Correlation coefficient (r)	0.4066															P value	0.0763
	P value (one tailed)	0.1587															P value summary	ns
	P value summary	ns															Significantly different (P < 0.05)?	No
	Was the pairing significantly effective?	No
																	Data analyzed
																	Sample size, column A	8
	Table Analyzed	TRPV1-ChR2-CPA			RTPA	Time in preferred chamber (s)											Sample size, column B	8
					TRPV1-ChR2 mice (n = 8)	pre	post
	Column B	Post				359	253
	vs.	vs.				317	197
	Column A	Pre				369	156
						315	228
	Paired t test					324	245
	P value	0.0009				382	285
	P value summary	***				337	315
	Significantly different (P < 0.05)?	Yes				316	207
	One- or two-tailed P value?	Two-tailed
	t, df	t=5.530, df=7
	Number of pairs	8
	How big is the difference?
	Mean of differences (B - A)	-104.1
	SD of differences	53.26
	SEM of differences	18.83
	95% confidence interval	-148.6 to -59.60
	R squared (partial eta squared)	0.8137
	How effective was the pairing?
	Correlation coefficient (r)	0.1566
	P value (one tailed)	0.3556
	P value summary	ns
	Was the pairing significantly effective?	No

## Sheet: Figure 4
Figure 4A	Table Analyzed	licking		licking number			Figure 4D																Figure 4F
				sham	SNI			Holm-Šídák's multiple comparisons test	Mean Diff.	Below threshold?	Summary	Adjusted P Value	A-?					Sham RTPA	Time in preferred chamber					Table Analyzed	Sham		Sham CPA	Time in preferred chamber
	Column B	SNI		0	5			pre vs. sti	-9	No	ns	0.8261	B	sti					pre	sti	post							Pre	Post
	vs.	vs.		0	2.66667			pre vs. post	-58.17	No	ns	0.3094	C	post					408	463	460			Column B	Post			393	452
	Column A	Sham		0	2.33333														522	510	515			vs.	vs.			330	340
				0	1.33333			Test details	Mean 1	Mean 2	Mean Diff.	SE of diff.	n1	n2	t	DF			510	536	595			Column A	Pre			548	549
	Mann Whitney test			0	1.33333			pre vs. sti	445.2	454.2	-9	40.25	6	6	0.2236	15			329	454	423							417	526
	P value	0.0127		0.333333	1			pre vs. post	445.2	503.3	-58.17	40.25	6	6	1.445	15			397	352	477			Paired t test				330	399
	Exact or approximate P value?	Exact			0.333333														505	410	550			P value	0.7509			371	203
	P value summary	*			0.666667																			P value summary	ns
	Significantly different (P < 0.05)?	Yes																						Significantly different (P < 0.05)?	No
	One- or two-tailed P value?	Two-tailed																						One- or two-tailed P value?	Two-tailed
	Sum of ranks in column A,B	27 , 78						Holm-Šídák's multiple comparisons test	Mean Diff.	Below threshold?	Summary	Adjusted P Value	A-?					SNI RTPA	Time in preferred chamber					t, df	t=0.3355, df=5
	Mann-Whitney U	6						pre vs. sti	254.8	Yes	***	0.0001	B	sti					pre	sti	post			Number of pairs	6
								pre vs. post	101.3	Yes	*	0.0477	C	post					454	126	244
	Difference between medians																		527	276	336			How big is the difference?
	Median of column A	0.02692, n=6						Test details	Mean 1	Mean 2	Mean Diff.	SE of diff.	n1	n2	t	DF			528	270	476			Mean of differences (B - A)	13.33
	Median of column B	1.833, n=8						pre vs. sti	433.2	178.3	254.8	47.01	6	6	5.421	15			391	60	330			SD of differences	97.35
	Difference: Actual	1.806						pre vs. post	433.2	331.8	101.3	47.01	6	6	2.156	15			351	168	290			SEM of differences	39.74
	Difference: Hodges-Lehmann	1.806																	348	170	315			95% confidence interval	-88.83 to 115.5
																								R squared (partial eta squared)	0.02202
																								How effective was the pairing?
Figure 4B	Table Analyzed	licking duration		licking duration (s)			Figure 4E																	Correlation coefficient (r)	0.6522
				sham	SNI			Table Analyzed	RTPA				Aversion score	Sham	SNI									P value (one tailed)	0.0802
	Column B	SNI		0	0.4704									-52	210									P value summary	ns
	vs.	vs.		0	1.4976			Column B	SNI					7	191									Was the pairing significantly effective?	No
	Column A	Sham		0	1.7574			vs.	vs.					-85	52
				0	1.9555			Column A	Sham					-94	61
	Mann Whitney test			0	4.802									-80	61
	P value	0.0007		0.239	6.1015			Mann Whitney test						-45	33									Table Analyzed	SNI		SNI CPA	Time in preferred chamber
	Exact or approximate P value?	Exact			6.51			P value	0.0022																			Pre	Post
	P value summary	***			7.0297			Exact or approximate P value?	Exact															Column B	Post			426	345
	Significantly different (P < 0.05)?	Yes						P value summary	**															vs.	vs.			418	202
	One- or two-tailed P value?	Two-tailed						Significantly different (P < 0.05)?	Yes															Column A	Pre			391	330
	Sum of ranks in column A,B	21 , 84						One- or two-tailed P value?	Two-tailed																			310	225
	Mann-Whitney U	0						Sum of ranks in column A,B	21 , 57															Paired t test				351	290
								Mann-Whitney U	0															P value	0.007			348	315
	Difference between medians																							P value summary	**			404	314
	Median of column A	0.000, n=6						Difference between medians																Significantly different (P < 0.05)?	Yes
	Median of column B	3.379, n=8						Median of column A	-66.00, n=6															One- or two-tailed P value?	Two-tailed
	Difference: Actual	3.379						Median of column B	61.00, n=6															t, df	t=4.014, df=6
	Difference: Hodges-Lehmann	3.259						Difference: Actual	127															Number of pairs	7
								Difference: Hodges-Lehmann	141
																								How big is the difference?
Figure 4C	Table Analyzed	reflexive behavior		reflexive number			Figure 4G																	Mean of differences (B - A)	-89.57
				Sham	SNI			Table Analyzed	CPA				Aversion score	Sham	SNI									SD of differences	59.04
	Column B	SNI		3	5.66667									-59	81									SEM of differences	22.31
	vs.	vs.		4.66667	5			Column B	SNI					-10	216									95% confidence interval	-144.2 to -34.97
	Column A	Sham		3.33333	4.66667			vs.	vs.					-1	61									R squared (partial eta squared)	0.7287
				5.33333	4.33333			Column A	Sham					-109	85
	Unpaired t test			2.66667	4									-69	61									How effective was the pairing?
	P value	0.5416		2.33333	2.66667			Mann Whitney test						168	33									Correlation coefficient (r)	0.2814
	P value summary	ns			2.33333			P value	0.0309						90									P value (one tailed)	0.2705
	Significantly different (P < 0.05)?	No			3			Exact or approximate P value?	Exact															P value summary	ns
	One- or two-tailed P value?	Two-tailed						P value summary	*															Was the pairing significantly effective?	No
	t, df	t=0.6282, df=12						Significantly different (P < 0.05)?	Yes
								One- or two-tailed P value?	Two-tailed
	How big is the difference?							Sum of ranks in column A,B	27 , 64
	Mean of column A	3.556						Mann-Whitney U	6
	Mean of column B	3.958
	Difference between means (B - A) ± SEM	0.4028 ± 0.6411						Difference between medians
	95% confidence interval	-0.9941 to 1.800						Median of column A	-34.50, n=6
	R squared (eta squared)	0.03184						Median of column B	81.00, n=7
								Difference: Actual	115.5
	F test to compare variances							Difference: Hodges-Lehmann	111
	F, DFn, Dfd	1.002, 7, 5
	P value
	P value summary
	Significantly different (P < 0.05)?	No
	Data analyzed
	Sample size, column A	6
	Sample size, column B	8

## Sheet: Figure 5
Figure 5D: Distribution of c-Fos+ neurons in spinal cord following optogenetic activation of Mrgprd+ and TRPV1+ fibers
Holm-Šídák's multiple comparisons test	Mean Diff.	Below threshold?	Summary	Adjusted P Value	B-?						c-Fos+ cells (average)	Mrgprd-ChR2(Naïve))&no light			Mrgprd-ChR2(Naive)&blue light			Mrgprd-ChR2(SNI))&blue light			TRPV1-ChR2(Naive))&blue light
Mrgprd-ChR2(Naive)&no light vs. Mrgprd-ChR2(Naive)&blue light	-0.5833	No	ns	0.2834	B	Mrgprd-ChR2(Naive)					I-II	0.166667	0	0	0.25	1.33333	0.3333	4.25	5.33	3.2	20.3333	20.3333	20.6667
Mrgprd-ChR2(Naive))&blue light vs. Mrgprd-ChR2(SNI))&blue light	-3.621	Yes	***	0.0008	C	Mrgprd-ChR2(SNI)					III-V	0.166667	0.142857	0	7.25	12.33	5.3333	5.75	5.66667	6	9.33333	13.3333	11.3333
Mrgprd-ChR2(Naive))&blue light vs. TRPV1-ChR2(Naive))&blue light	-19.81	Yes	****	<0.0001	D	TRPV1-ChR2(Naive)
							t	DF
Test details	Mean 1	Mean 2	Mean Diff.	SE of diff.	n1	n2	6.201	6
Mrgprd-ChR2(Naive)&no light vs. Mrgprd-ChR2(Naive)&blue light	0.05556	0.6389	-0.5833	0.5073	3	3	1.15	8
Mrgprd-ChR2(Naive))&blue light vs. Mrgprd-ChR2(SNI))&blue light	0.6389	4.26	-3.621	0.584	3	3	33.91	6
Mrgprd-ChR2(Naive))&blue light vs. TRPV1-ChR2(Naive))&blue light	0.6389	20.44	-19.81	0.584	3	3
Holm-Šídák's multiple comparisons test	Mean Diff.	Below threshold?	Summary	Adjusted P Value	A-?
Mrgprd-ChR2(Naïve))&no light vs. Mrgprd-ChR2(Naive))&blue light	-8.201	Yes	**	0.0025	B	Mrgprd-ChR2(Naive)	4.857	8
Test details	Mean 1	Mean 2	Mean Diff.	SE of diff.	n1	n2	t	DF
Mrgprd-ChR2(Naïve))&no light vs. Mrgprd-ChR2(Naive))&blue light	0.1032	8.304	-8.201	1.689	3	3	4.857	8

## Sheet: Figure 6
Figure 6E: Optogenetic activation of cutaneous Mrgprd+ fibers induces c-Fos expression on superficial spinal cord-lPBN projection neurons under neuropathic pain conditions.
Holm-Šídák's multiple comparisons test	Mean Diff.	Below threshold?	Summary	Adjusted P Value	A-?
Mrgprd-ChR2 (naive) vs. Mrgprd-ChR2 (SNI)	-62.48	Yes	****	<0.0001	B	Mrgprd-ChR2 (SNI)
Mrgprd-ChR2 (naive) vs. TRPV1-ChR2 (naive)	-64.23	Yes	****	<0.0001	C	TRPV1-ChR2 (naive)
Test details	Mean 1	Mean 2	Mean Diff.	SE of diff.	n1	n2	t	DF
Mrgprd-ChR2 (naive) vs. Mrgprd-ChR2 (SNI)	8.467	70.95	-62.48	5.825	3	3	10.73	6
Mrgprd-ChR2 (naive) vs. TRPV1-ChR2 (naive)	8.467	72.7	-64.23	5.825	3	3	11.03	6
						I-IIo	Mrgprd-ChR2 (naive)	Mrgprd-ChR2 (SNI)	TRPV1-ChR2 (naive)
							0.111111	0.791667	0.714286
							0	0.666667	0.666667
							0.142857	0.666667	0.8

## Sheet: Figure 7
Figure 7: inputs and outputs to dorsal horn neurons from Mrgprd+ nociceptors
Randomly pick up
		RP	location	Firing pattern	L-eEPSC	L-eAPs	L-eIPSC	latency		mice
220219 cell-1		-53	IIo	T	Y	N	N	170.1		Mrgprd-ChR2
220219 cell-2		-58	IIo	T	Y	Y	N	180.6		Mrgprd-ChR2
220219 cell-3		-63	IIo	D	Y	N	N	180.4		Mrgprd-ChR2
220219 cell-4	IIo trace	-67	IIo	IB	Y	N	N	181.3		Mrgprd-ChR2
220219 cell-5		-65	IIo	D	Y	N	N	174.3		Mrgprd-ChR2
220219 cell-7		-53	IIo	T	Y	N	N	186.9		Mrgprd-ChR2
220220 cell-2		-59	IIo	T	N	N	Y			Mrgprd-ChR2
220220 cell-3		-59	IIo	T	Y	Y	N	189		Mrgprd-ChR2
220220 cell-6		-54	IIo	T	N	N	N			Mrgprd-ChR2
220220 cell-7		-61	IIo	IB	N	N	N			Mrgprd-ChR2
220220 cell-8		-64	IIo	T	Y	Y	N	184.3		Mrgprd-ChR2
220220 cell-9		-53	IIo	D	Y	N	N	188.9		Mrgprd-ChR2
220220 cell-10		-68	IIo	phasic	Y	N	N	198.9		Mrgprd-ChR2
220224 cell-9		-69	IIo	R	N	N	N			Mrgprd-ChR2
220224 cell-10		-62	IIo	D	Y	N	N	194.1		Mrgprd-ChR2
220224 cell-11		-58	IIo	G	N	N	N			Mrgprd-ChR2
					11/16	3/16	1/16	184.4
220219 cell-6		-68	vIIi	G	Y	N	N	177.3		Mrgprd-ChR2
220219 cell-8		-52	vIIi	T	N	N	N			Mrgprd-ChR2
220220 cell-1		-57	vIIi	T	N	N	N			Mrgprd-ChR2
220220 cell-5		-51	vIIi		Y	Y	N	185.2		Mrgprd-ChR2
220223 cell-1		-51	vIIi	IB	Y	Y	N	169.5		Mrgprd-ChR2
220223 cell-2	EN2 trace	-61	vIIi	IB	Y	Y	N	174.3		Mrgprd-ChR2
220223 cell-3		-58	vIIi	D	Y	Y	N	171.4		Mrgprd-ChR2
220223 cell-4		-64	vIIi	G	Y	N	N			Mrgprd-ChR2
220223 cell-5		-69	vIIi	G	Y	N	N	171.9		Mrgprd-ChR2
220223 cell-6			vIIi	T	Y	Y	N	164.4		Mrgprd-ChR2
220223 cell-7		-69	vIIi	D	Y	N	N	173.2		Mrgprd-ChR2
220223 cell-8		-69	vIIi	G	N	N	N			Mrgprd-ChR2
220224 cell-1	EN1 trace	-60	vIIi	IB	Y	N	Y	172.8		Mrgprd-ChR2
220224 cell-2		-69	vIIi	IB	Y	Y	Y	172.1		Mrgprd-ChR2
220224 cell-3		-64	vIIi	IB	Y	N	Y	186.9		Mrgprd-ChR2
220224 cell-4		-55	vIIi	T	Y	N	N	196.6		Mrgprd-ChR2
220224 cell-5		-65	vIIi	T	Y	N	Y	167.5		Mrgprd-ChR2
220224 cell-6		-55	vIIi	D	Y	N	Y	166.8		Mrgprd-ChR2
220224 cell-7		-66	vIIi	D	Y	N	N	173		Mrgprd-ChR2
220224 cell-8		-69	vIIi	T	Y	Y	N	169.1		Mrgprd-ChR2
					17/20	7/20	5/20	175.4

## Sheet: Supplementary Figure 2
Supplementary Figure 2: Yellow light cannot evoke any nocifensive behaviors in naïve Mrgprd-ChR2 or TRPV1-ChR2 mice
	Mrgprd-ChR2 mice (n = 6)								TRPV1-ChR2 mice (n = 6)
Intensity (mW/mm2)	nocifensive number events per trial (2Hz)							Intensity (mW/mm2)	nocifensive number events per trial (2Hz)
20	0.666667	1.33333	0	0.333333	0.333333	1		20	0.333333	0	0	0	0	0.666667
Intensity (mW/mm2)	nocifensive number events per trial (5Hz)							Intensity (mW/mm2)	nocifensive number events per trial (5Hz)
20	0	0.666667	0	0	0	0		20	0	0	0	0	0.333333	0
Intensity (mW/mm2)	nocifensive number events per trial (10Hz)							Intensity (mW/mm2)	nocifensive number events per trial (10Hz)
20	0.333333	0.666667	0	0	0.333333	0		20	0	0	0	0	0	0

## Sheet: Supplementary Figure 3
Supplementary Figure 2: SNI induces mechanical and thermal hypersensitivity.
Table Analyzed	von Frey							time (d)	withdrawal threshold (g)
							sham (n = 7)	0	0.51	0.51	0.51	0.4	0.51	0.51	0.98
Two-way RM ANOVA	Matching: Stacked							4	0.75	0.51	0.51	0.51	0.51	0.59	0.51
Assume sphericity?	No							7	0.51	0.51	0.59	0.51	0.4	0.98	0.51
Alpha	0.05							11	0.51	0.51	0.51	0.51	0.51	0.51	0.51
								14	0.51	0.51	0.75	0.65	0.51	0.4	0.51
Source of Variation	% of total variation	P value	P value summary	Significant?	Geisser-Greenhouse's epsilon
Time x Column Factor	10.22	<0.0001	****	Yes
Time	11.89	0.0002	***	Yes	0.6754			time (d)	withdrawal threshold (g)
Column Factor	58.99	<0.0001	****	Yes			SNI (n = 7)	0	0.51	0.4	0.51	0.51	0.51	0.51	0.51
Subject	3.64	0.5036	ns	No				4	0.09	0.19	0.09	0.09	0.04	0.09	0.06
								7	0.06	0.11	0.02	0.13	0.09	0.09	0.03
ANOVA table	SS	DF	MS	F (DFn, DFd)	P value			11	0.03	0.05	0.03	0.23	0.08	0.04	0.05
Time x Column Factor	0.4338	4	0.1084	F (4, 48) = 8.037	P<0.0001			14	0.02	0.11	0.02	0.51	0.08	0.03	0.08
Time	0.5047	4	0.1262	F (2.701, 32.42) = 9.352	P=0.0002
Column Factor	2.504	1	2.504	F (1, 12) = 194.5	P<0.0001
Subject	0.1545	12	0.01288	F (12, 48) = 0.9543	P=0.5036
Residual	0.6477	48	0.01349
Difference between column means
Mean of Sham	0.5497
Mean of SNI	0.1714
Difference between means	0.3783
SE of difference	0.02713
95% CI of difference	0.3192 to 0.4374
Data summary
Number of columns (Column Factor)	2
Number of rows (Time)	5
Number of subjects (Subject)	14
Number of missing values	0
Table Analyzed	brush							time (d)	dynamic score
							sham (n = 7)	0	0	0	0	0	0	0	0
Two-way RM ANOVA	Matching: Stacked							4	0	0	0	0	0	0	0
Assume sphericity?	No							7	0	0	0	0	0	0	0
Alpha	0.05							11	0	0	0	0	0	0	0
								14	0	0	0	0	0	0	0
Source of Variation	% of total variation	P value	P value summary	Significant?	Geisser-Greenhouse's epsilon
Time x Column Factor	14.38	<0.0001	****	Yes
Time	14.38	0.0002	***	Yes	0.5092			time (d)
Column Factor	50.88	<0.0001	****	Yes			SNI (n = 7)	0	0	0	0	0	0	0	0
Subject	5.901	0.1143	ns	No				4	2.33333	1	1	2	1	1	2.66667
								7	1	1.66667	1.66667	2	1	1	3
ANOVA table	SS	DF	MS	F (DFn, DFd)	P value			11	2	2	3	1	2	3	3
Time x Column Factor	11.34	4	2.835	F (4, 48) = 11.93	P<0.0001			14	3	2.33333	3	0	2	2	2.33333
Time	11.34	4	2.835	F (2.037, 24.44) = 11.93	P=0.0002
Column Factor	40.13	1	40.13	F (1, 12) = 103.5	P<0.0001
Subject	4.654	12	0.3878	F (12, 48) = 1.632	P=0.1143
Residual	11.41	48	0.2377
Difference between column means
Mean of Sham	0
Mean of SNI	1.514
Difference between means	-1.514
SE of difference	0.1489
95% CI of difference	-1.839 to -1.190
Data summary
Number of columns (Column Factor)	2
Number of rows (Time)	5
Number of subjects (Subject)	14
Number of missing values	0
Table Analyzed	heat							time (d)	withdrawal latency (s)
							sham (n = 7)	0	11.79	9.44333	10.6933	10.8033	10.8033	12.1867	10.1633
Two-way RM ANOVA	Matching: Stacked							4	10.4133	11.9867	9.15	10.8367	8.27667	9.30333	11.1567
Assume sphericity?	No							7	10.6233	8.38333	9.41667	13.35	10.21	13.8633	7.74667
Alpha	0.05							11	11.52	12.52	8.87667	9.66667	10.5567	9.42	12.08
								14	9.43	11.7933	7.31	8.03	12.44	8.96	10.58
Source of Variation	% of total variation	P value	P value summary	Significant?	Geisser-Greenhouse's epsilon
Time x Column Factor	11.2	0.006	**	Yes
Time	18.2	0.004	**	Yes	0.5329			time (d)
Column Factor	31	<0.0001	****	Yes			SNI (n = 7)	0	10.15	12.25	9.22333	10.36	12.4733	11.1467	13.4567
Subject	6.972	0.5959	ns	No				4	6.55667	7.62667	5.97667	3.16333	5.98	6.86333	6.99333
								7	8.09667	7.98333	7.39	4.98667	7.92333	5.99	7.54333
ANOVA table	SS	DF	MS	F (DFn, DFd)	P value			11	5.92	9.23	5.29667	5.67667	5.22667	8.34	7.7
Time x Column Factor	47.37	4	11.84	F (4, 48) = 4.121	P=0.0060			14	3.44	6.03667	7.84	10.5967	4.63	8.55667	7.37333
Time	76.93	4	19.23	F (2.132, 25.58) = 6.693	P=0.0040
Column Factor	131.1	1	131.1	F (1, 12) = 53.36	P<0.0001
Subject	29.48	12	2.456	F (12, 48) = 0.8549	P=0.5959
Residual	137.9	48	2.873
Difference between column means
Mean of Sham	10.39
Mean of SNI	7.657
Difference between means	2.737
SE of difference	0.3747
95% CI of difference	1.920 to 3.553
Data summary
Number of columns (Column Factor)	2
Number of rows (Time)	5
Number of subjects (Subject)	14
Number of missing values	0

## Sheet: Supplementary Figure 4
Supplementary Figure 3: Temperature measurement following sustained blue light illumination.
10 Hz,20 mW/mm2, 0 cm	min	0	1	2	3	4	5	6	7	8	9	10
	Temperature (℃)	25.5	34	37.5	38.5	38.7	38.5	38.5	39	39	38.5	39
10 Hz,20 mW/mm2, 1 cm	min	0	1	2	3	4	5	6	7	8	9	10
	Temperature (℃)	25	25.9	26	26.2	26.2	26.2	26.2	26.2	26.2	26.2	26.2

[truncated: 1 more sheets: Supplementary Figure 5]
